# Supplementary material for: Hi-reComb: constructing recombination maps from bulk gamete Hi-C sequencing
Source: Genetics. 2025 Jul 31;232(1):iyaf150. doi: 10.1093/genetics/iyaf150 (PMC7618151; doi:10.1093/genetics/iyaf150)
Supplement: iyaf150_Supplementary_Data [file iyaf150_supplementary_data.zip]

Archive with 2 entries (2 files):
- Supplement Reference.docx
- Supplementary_Notes_and_Figures_GENETICS-2025-308324.pdf
